# Supplementary material for: Development and validation of a novel patient-reported outcome for microscopic colitis—Microscopic Colitis Score (MCS)
Source: J Crohns Colitis. 2025 Oct 13;19(9):jjaf153. doi: 10.1093/ecco-jcc/jjaf153 (PMC12527458; doi:10.1093/ecco-jcc/jjaf153)
Supplement: jjaf153_Supplementary_Data [file jjaf153_supplementary_data.zip]

Archive with 2 entries (2 files):
- OP-ECCO250041_AuthorCorr_CmtAttachmentsFolder_Supplement submitted (1).pdf
- XXX_Supplement submitted.pdf
